# Supplementary material for: The Vulvar Immunohistochemical Panel (VIP) Project: Molecular Profiles of Vulvar Squamous Cell Carcinoma
Source: Cancers (Basel). 2021 Dec 19;13(24):6373. doi: 10.3390/cancers13246373 (PMC8699435; doi:10.3390/cancers13246373)
Supplement: Supplementary file 1 [file cancers-13-06373-s001.zip]

Archive with 1 entries (1 files):
- cancers-1427118-supplementary.pdf
